# Supplementary material for: A Helicobacter pylori Homolog of Eukaryotic Flotillin Is Involved in Cholesterol Accumulation, Epithelial Cell Responses and Host Colonization
Source: Front Cell Infect Microbiol. 2017 Jun 6;7:219. doi: 10.3389/fcimb.2017.00219 (PMC5460342; doi:10.3389/fcimb.2017.00219)
Supplement: Supplementary file 3 [file Table3.xls]

## Sheet: DRM_WT
Search title	Trypsin Digests
MS data file	C:\Program Files (x86)\Matrix Science\Mascot Daemon\mgf\444 2015 002 HPyorli DRM\mascot_daemon_merge.mgf
Database	temp
Timestamp	3 Mar 2015 at 01:09:40 GMT
Type of search	MS/MS Ion Search
Enzyme	Trypsin
Fixed modifications	Carbamidomethyl (C)
Variable modifications	Oxidation (M)
Mass values	Monoisotopic
Protein mass	Unrestricted
Peptide mass tolerance	15 ppm
Fragment mass tolerance	20 mmu
Max missed cleavages	2
Instrument type	ESI-TRAP
Number of queries	18623
Significance threshold p<	0.05
Max. number of families	AUTO
Ions score or expect cut-off	0
Preferred taxonomy	All entries
Family	Accession	Score	Mass	Num. of matches	Num. of significant matches	Num. of sequences	Num. of significant sequences	Description
1	P94851	701	36177	29	24	16	14	sp|P94851|AN36_HELPY 36 kDa antigen OS=Helicobacter pylori (strain ATCC 700392 / 26695) GN=HP_1488 PE=3 SV=2
2	P55975	588	39841	29	22	14	11	sp|P55975|EFTS_HELPY Elongation factor Ts OS=Helicobacter pylori (strain ATCC 700392 / 26695) GN=tsf PE=3 SV=1
3	O25015	384	53144	14	12	6	5	tr|O25015|O25015_HELPY Outer membrane protein (Omp6) OS=Helicobacter pylori (strain ATCC 700392 / 26695) GN=C694_01155 PE=4 SV=1
4	O26031	353	43290	20	17	9	9	tr|O26031|O26031_HELPY Outer membrane protein (Omp32) OS=Helicobacter pylori (strain ATCC 700392 / 26695) GN=C694_07775 PE=4 SV=1
5	O24985	319	30331	20	14	5	5	tr|O24985|O24985_HELPY Uncharacterized protein OS=Helicobacter pylori (strain ATCC 700392 / 26695) GN=C694_00920 PE=4 SV=1
6	P56431	287	34030	13	11	7	6	sp|P56431|TRXB_HELPY Thioredoxin reductase OS=Helicobacter pylori (strain ATCC 700392 / 26695) GN=trxB PE=1 SV=1
7	O25732	274	39134	13	12	11	11	tr|O25732|O25732_HELPY Cinnamyl-alcohol dehydrogenase ELI3-2 (Cad) OS=Helicobacter pylori (strain ATCC 700392 / 26695) GN=C694_05695 PE=4 SV=1
8	P56001	257	38589	13	13	10	10	sp|P56001|RPOA_HELPY DNA-directed RNA polymerase subunit alpha OS=Helicobacter pylori (strain ATCC 700392 / 26695) GN=rpoA PE=3 SV=1
9	O25779	243	36249	16	10	10	7	tr|O25779|O25779_HELPY Thioredoxin reductase OS=Helicobacter pylori (strain ATCC 700392 / 26695) GN=C694_06010 PE=4 SV=1
10	O26083	239	37079	17	11	9	7	tr|O26083|O26083_HELPY Iron(III) ABC transporter periplasmic iron-binding protein (CeuE) OS=Helicobacter pylori (strain ATCC 700392 / 26695) GN=C694_08095 PE=4 SV=1
11	P56003	234	43734	7	7	4	4	sp|P56003|EFTU_HELPY Elongation factor Tu OS=Helicobacter pylori (strain ATCC 700392 / 26695) GN=tuf PE=3 SV=1
12	P56109	230	33865	15	11	10	10	sp|P56109|ALF_HELPY Fructose-bisphosphate aldolase OS=Helicobacter pylori (strain ATCC 700392 / 26695) GN=fba PE=1 SV=1
13	O25681	222	40942	9	8	8	8	sp|O25681|AMPEP_HELPY Aminopeptidase HP_1037 OS=Helicobacter pylori (strain ATCC 700392 / 26695) GN=HP_1037 PE=1 SV=1
14	O25925	220	37488	7	7	7	7	tr|O25925|O25925_HELPY Rod shape-determining protein (MreB) OS=Helicobacter pylori (strain ATCC 700392 / 26695) GN=HP_1373 PE=4 SV=1
15	O25948	196	41256	8	8	7	7	tr|O25948|O25948_HELPY Alanine dehydrogenase OS=Helicobacter pylori (strain ATCC 700392 / 26695) GN=C694_07225 PE=4 SV=1
16	P42445	196	37777	9	7	8	6	sp|P42445|RECA_HELPY Protein RecA OS=Helicobacter pylori (strain ATCC 700392 / 26695) GN=recA PE=1 SV=2
17	O25229	181	35931	9	7	8	7	tr|O25229|O25229_HELPY Catalase-related peroxidase OS=Helicobacter pylori (strain ATCC 700392 / 26695) GN=C694_02495 PE=3 SV=1
18	HP0248	171	39981	12	7	10	7	gi|HP0248| SPFH-domain containing protein
19	O25401	150	29996	5	5	4	4	tr|O25401|O25401_HELPY Uncharacterized protein OS=Helicobacter pylori (strain ATCC 700392 / 26695) GN=HP_0694 PE=4 SV=1
20	P56082	121	34221	4	4	3	3	sp|P56082|ATPG_HELPY ATP synthase gamma chain OS=Helicobacter pylori (strain ATCC 700392 / 26695) GN=atpG PE=3 SV=1
21	P42383	108	58285	10	7	7	7	sp|P42383|CH60_HELPY 60 kDa chaperonin OS=Helicobacter pylori (strain ATCC 700392 / 26695) GN=groL PE=3 SV=2
22	P56112	97	34010	9	7	7	5	sp|P56112|Y175_HELPY Putative peptidyl-prolyl cis-trans isomerase HP_0175 OS=Helicobacter pylori (strain ATCC 700392 / 26695) GN=HP_0175 PE=3 SV=1
23	O24886	93	35075	7	7	4	4	tr|O24886|O24886_HELPY GDP-L-fucose synthase OS=Helicobacter pylori (strain ATCC 700392 / 26695) GN=fcl PE=3 SV=1
24	O24944	91	32862	7	5	4	3	tr|O24944|O24944_HELPY Uncharacterized protein OS=Helicobacter pylori (strain ATCC 700392 / 26695) GN=C694_00640 PE=4 SV=1
25	P43313	84	16923	4	3	2	1	sp|P43313|DPS_HELPY DNA protection during starvation protein OS=Helicobacter pylori (strain ATCC 700392 / 26695) GN=dps PE=1 SV=2
26	O25280	81	37202	4	4	4	4	tr|O25280|O25280_HELPY Uncharacterized protein OS=Helicobacter pylori (strain ATCC 700392 / 26695) GN=C694_02865 PE=4 SV=1
27	O25893	71	38508	5	4	5	4	sp|O25893|MNMA_HELPY tRNA-specific 2-thiouridylase MnmA OS=Helicobacter pylori (strain ATCC 700392 / 26695) GN=mnmA PE=3 SV=2
28	O25011	70	41477	7	3	5	2	sp|O25011|MSRAB_HELPY Peptide methionine sulfoxide reductase MsrA/MsrB OS=Helicobacter pylori (strain ATCC 700392 / 26695) GN=msrAB PE=3 SV=1
29	O25046	68	45798	3	2	3	2	sp|O25046|ADDE_HELPY Adenosine deaminase OS=Helicobacter pylori (strain ATCC 700392 / 26695) GN=HP_0267 PE=1 SV=1
30	O25743	62	61113	4	3	4	3	tr|O25743|O25743_HELPY Gamma-glutamyltranspeptidase OS=Helicobacter pylori (strain ATCC 700392 / 26695) GN=C694_05770 PE=1 SV=1
31	P56009	61	30839	2	2	2	2	sp|P56009|RS2_HELPY 30S ribosomal protein S2 OS=Helicobacter pylori (strain ATCC 700392 / 26695) GN=rpsB PE=3 SV=1
32	P56154	60	44915	4	2	4	2	sp|P56154|PGK_HELPY Phosphoglycerate kinase OS=Helicobacter pylori (strain ATCC 700392 / 26695) GN=pgk PE=3 SV=1
33	P21762	59	22335	3	2	3	2	sp|P21762|TSAA_HELPY Probable peroxiredoxin OS=Helicobacter pylori (strain ATCC 700392 / 26695) GN=tsaA PE=1 SV=3
34	O25791	55	69991	4	3	4	3	tr|O25791|O25791_HELPY Outer membrane protein (Omp27) OS=Helicobacter pylori (strain ATCC 700392 / 26695) GN=C694_06080 PE=4 SV=1
35	O25293	53	40834	2	2	2	2	tr|O25293|O25293_HELPY Ribosome-binding ATPase YchF OS=Helicobacter pylori (strain ATCC 700392 / 26695) GN=ychF PE=3 SV=1
36	P56069	52	41320	2	2	2	2	sp|P56069|METB_HELPY Cystathionine gamma-synthase OS=Helicobacter pylori (strain ATCC 700392 / 26695) GN=metB PE=1 SV=1
37	O25154	51	35665	1	1	1	1	tr|O25154|O25154_HELPY Chemotaxis protein (CheV) OS=Helicobacter pylori (strain ATCC 700392 / 26695) GN=C694_01995 PE=4 SV=1
38	O25348	50	42954	2	2	1	1	tr|O25348|O25348_HELPY Hydrogenase (NiFe) small subunit HydA OS=Helicobacter pylori (strain ATCC 700392 / 26695) GN=C694_03265 PE=4 SV=1
39	O25304	47	37359	5	3	5	3	tr|O25304|O25304_HELPY Uncharacterized protein OS=Helicobacter pylori (strain ATCC 700392 / 26695) GN=C694_03000 PE=4 SV=1
40	O25370	47	43738	2	2	2	2	tr|O25370|O25370_HELPY Uncharacterized protein OS=Helicobacter pylori (strain ATCC 700392 / 26695) GN=HP_0656 PE=4 SV=1
41	O25294	41	54969	1	1	1	1	sp|O25294|AMPA_HELPY Cytosol aminopeptidase OS=Helicobacter pylori (strain ATCC 700392 / 26695) GN=pepA PE=3 SV=1
42	P56460	40	42678	2	2	2	2	sp|P56460|METK_HELPY S-adenosylmethionine synthase OS=Helicobacter pylori (strain ATCC 700392 / 26695) GN=metK PE=3 SV=1
43	O25036	38	47526	5	2	4	2	tr|O25036|O25036_HELPY Outer membrane protein (Omp8) OS=Helicobacter pylori (strain ATCC 700392 / 26695) GN=HP_0254 PE=4 SV=1
44	O25904	37	44538	1	1	1	1	tr|O25904|O25904_HELPY Uncharacterized protein OS=Helicobacter pylori (strain ATCC 700392 / 26695) GN=C694_06960 PE=4 SV=1
45	O25050	32	20650	12	8	1	1	tr|O25050|O25050_HELPY Uncharacterized protein OS=Helicobacter pylori (strain ATCC 700392 / 26695) GN=C694_01375 PE=4 SV=1
46	O25739	31	35390	3	1	2	1	tr|O25739|O25739_HELPY Ferrodoxin oxidoreductase beta subunit OS=Helicobacter pylori (strain ATCC 700392 / 26695) GN=C694_05730 PE=4 SV=1
47	O24864	30	36735	2	2	2	2	tr|O24864|O24864_HELPY Chemotaxis protein (CheV) OS=Helicobacter pylori (strain ATCC 700392 / 26695) GN=C694_00090 PE=4 SV=1
48	P77872	29	58706	1	1	1	1	sp|P77872|CATA_HELPY Catalase OS=Helicobacter pylori (strain ATCC 700392 / 26695) GN=katA PE=1 SV=2
49	P56030	28	30309	2	1	2	1	sp|P56030|RL2_HELPY 50S ribosomal protein L2 OS=Helicobacter pylori (strain ATCC 700392 / 26695) GN=rplB PE=3 SV=1
50	O25835	28	41894	1	1	1	1	sp|O25835|CARA_HELPY Carbamoyl-phosphate synthase small chain OS=Helicobacter pylori (strain ATCC 700392 / 26695) GN=carA PE=3 SV=1
51	O25311	26	41596	2	2	2	2	tr|O25311|O25311_HELPY 2-oxoglutarate-acceptor oxidoreductase subunit OorA OS=Helicobacter pylori (strain ATCC 700392 / 26695) GN=oorA PE=4 SV=1
52	O25738	26	45000	1	1	1	1	tr|O25738|O25738_HELPY Pyruvate ferredoxin oxidoreductase, alpha subunit OS=Helicobacter pylori (strain ATCC 700392 / 26695) GN=porA PE=4 SV=1
53	O24937	20	45336	1	1	1	1	tr|O24937|O24937_HELPY Uncharacterized protein OS=Helicobacter pylori (strain ATCC 700392 / 26695) GN=C694_00585 PE=4 SV=1
54	O25571	19	57141	2	1	1	1	tr|O25571|O25571_HELPY Outer membrane protein (Omp21) OS=Helicobacter pylori (strain ATCC 700392 / 26695) GN=C694_04700 PE=4 SV=1
55	O25254	19	50160	6	1	1	1	sp|O25254|HSLU_HELPY ATP-dependent protease ATPase subunit HslU OS=Helicobacter pylori (strain ATCC 700392 / 26695) GN=hslU PE=3 SV=1
56	O25658	18	28547	3	1	2	1	tr|O25658|O25658_HELPY 7-alpha-hydroxysteroid dehydrogenase OS=Helicobacter pylori (strain ATCC 700392 / 26695) GN=C694_05250 PE=4 SV=1
57	P56031	18	21292	1	1	1	1	sp|P56031|RL3_HELPY 50S ribosomal protein L3 OS=Helicobacter pylori (strain ATCC 700392 / 26695) GN=rplC PE=3 SV=1
58	P55972	17	105301	2	1	2	1	sp|P55972|IF2_HELPY Translation initiation factor IF-2 OS=Helicobacter pylori (strain ATCC 700392 / 26695) GN=infB PE=3 SV=1
59	O25887	17	115376	3	2	1	1	tr|O25887|O25887_HELPY Cation efflux system protein (CzcA) OS=Helicobacter pylori (strain ATCC 700392 / 26695) GN=HP_1329 PE=4 SV=1

## Sheet: DRM_Mutant
Search title	Trypsin Digests
MS data file	C:\Program Files (x86)\Matrix Science\Mascot Daemon\mgf\442 2015 002 HPyorli DRMd\mascot_daemon_merge.mgf
Database	temp
Timestamp	3 Mar 2015 at 00:58:12 GMT
Type of search	MS/MS Ion Search
Enzyme	Trypsin
Fixed modifications	Carbamidomethyl (C)
Variable modifications	Oxidation (M)
Mass values	Monoisotopic
Protein mass	Unrestricted
Peptide mass tolerance	15 ppm
Fragment mass tolerance	20 mmu
Max missed cleavages	2
Instrument type	ESI-TRAP
Number of queries	14388
Significance threshold p<	0.05
Max. number of families	AUTO
Ions score or expect cut-off	0
Preferred taxonomy	All entries
Family	Accession	Score	Mass	Num. of matches	Num. of significant matches	Num. of sequences	Num. of significant sequences	Description
1	P55975	917	39841	38	33	21	19	sp|P55975|EFTS_HELPY Elongation factor Ts OS=Helicobacter pylori (strain ATCC 700392 / 26695) GN=tsf PE=3 SV=1
2	P94851	827	36177	28	26	12	12	sp|P94851|AN36_HELPY 36 kDa antigen OS=Helicobacter pylori (strain ATCC 700392 / 26695) GN=HP_1488 PE=3 SV=2
3	O26031	777	43290	30	24	11	10	tr|O26031|O26031_HELPY Outer membrane protein (Omp32) OS=Helicobacter pylori (strain ATCC 700392 / 26695) GN=C694_07775 PE=4 SV=1
4	P56003	531	43734	26	21	10	9	sp|P56003|EFTU_HELPY Elongation factor Tu OS=Helicobacter pylori (strain ATCC 700392 / 26695) GN=tuf PE=3 SV=1
5	O24985	524	30331	26	21	7	6	tr|O24985|O24985_HELPY Uncharacterized protein OS=Helicobacter pylori (strain ATCC 700392 / 26695) GN=C694_00920 PE=4 SV=1
6	P56001	479	38589	21	19	12	11	sp|P56001|RPOA_HELPY DNA-directed RNA polymerase subunit alpha OS=Helicobacter pylori (strain ATCC 700392 / 26695) GN=rpoA PE=3 SV=1
7	O25681	462	40942	21	19	8	8	sp|O25681|AMPEP_HELPY Aminopeptidase HP_1037 OS=Helicobacter pylori (strain ATCC 700392 / 26695) GN=HP_1037 PE=1 SV=1
8	P56154	460	44915	25	22	13	11	sp|P56154|PGK_HELPY Phosphoglycerate kinase OS=Helicobacter pylori (strain ATCC 700392 / 26695) GN=pgk PE=3 SV=1
9	O25732	381	39134	24	21	10	10	tr|O25732|O25732_HELPY Cinnamyl-alcohol dehydrogenase ELI3-2 (Cad) OS=Helicobacter pylori (strain ATCC 700392 / 26695) GN=C694_05695 PE=4 SV=1
10	O26083	380	37079	19	16	10	8	tr|O26083|O26083_HELPY Iron(III) ABC transporter periplasmic iron-binding protein (CeuE) OS=Helicobacter pylori (strain ATCC 700392 / 26695) GN=C694_08095 PE=4 SV=1
10	O26082	211	37585	8	7	5	4	tr|O26082|O26082_HELPY Iron(III) ABC transporter periplasmic iron-binding protein (CeuE) OS=Helicobacter pylori (strain ATCC 700392 / 26695) GN=C694_08090 PE=4 SV=1
11	P56009	364	30839	21	16	9	8	sp|P56009|RS2_HELPY 30S ribosomal protein S2 OS=Helicobacter pylori (strain ATCC 700392 / 26695) GN=rpsB PE=3 SV=1
12	O25015	356	53144	13	11	6	5	tr|O25015|O25015_HELPY Outer membrane protein (Omp6) OS=Helicobacter pylori (strain ATCC 700392 / 26695) GN=C694_01155 PE=4 SV=1
13	O25293	341	40834	13	12	12	11	tr|O25293|O25293_HELPY Ribosome-binding ATPase YchF OS=Helicobacter pylori (strain ATCC 700392 / 26695) GN=ychF PE=3 SV=1
14	P56082	308	34221	10	10	9	9	sp|P56082|ATPG_HELPY ATP synthase gamma chain OS=Helicobacter pylori (strain ATCC 700392 / 26695) GN=atpG PE=3 SV=1
15	P56431	298	34030	14	13	8	8	sp|P56431|TRXB_HELPY Thioredoxin reductase OS=Helicobacter pylori (strain ATCC 700392 / 26695) GN=trxB PE=1 SV=1
16	P42445	294	37777	14	12	8	6	sp|P42445|RECA_HELPY Protein RecA OS=Helicobacter pylori (strain ATCC 700392 / 26695) GN=recA PE=1 SV=2
17	O25835	283	41894	11	10	11	10	sp|O25835|CARA_HELPY Carbamoyl-phosphate synthase small chain OS=Helicobacter pylori (strain ATCC 700392 / 26695) GN=carA PE=3 SV=1
18	O25925	258	37488	11	11	7	7	tr|O25925|O25925_HELPY Rod shape-determining protein (MreB) OS=Helicobacter pylori (strain ATCC 700392 / 26695) GN=HP_1373 PE=4 SV=1
19	P14916	240	26580	14	9	5	4	sp|P14916|URE23_HELPY Urease subunit alpha OS=Helicobacter pylori (strain ATCC 700392 / 26695) GN=ureA PE=1 SV=2
20	O25779	239	36249	12	8	7	5	tr|O25779|O25779_HELPY Thioredoxin reductase OS=Helicobacter pylori (strain ATCC 700392 / 26695) GN=C694_06010 PE=4 SV=1
21	P56109	222	33865	9	8	6	5	sp|P56109|ALF_HELPY Fructose-bisphosphate aldolase OS=Helicobacter pylori (strain ATCC 700392 / 26695) GN=fba PE=1 SV=1
22	O25154	222	35665	8	7	7	6	tr|O25154|O25154_HELPY Chemotaxis protein (CheV) OS=Helicobacter pylori (strain ATCC 700392 / 26695) GN=C694_01995 PE=4 SV=1
23	O24944	221	32862	11	10	4	4	tr|O24944|O24944_HELPY Uncharacterized protein OS=Helicobacter pylori (strain ATCC 700392 / 26695) GN=C694_00640 PE=4 SV=1
24	O25948	217	41256	12	10	8	6	tr|O25948|O25948_HELPY Alanine dehydrogenase OS=Helicobacter pylori (strain ATCC 700392 / 26695) GN=C694_07225 PE=4 SV=1
25	O25008	207	42662	9	7	9	7	sp|O25008|ISCS_HELPY Cysteine desulfurase IscS OS=Helicobacter pylori (strain ATCC 700392 / 26695) GN=iscS PE=1 SV=1
26	O25229	173	35931	17	8	9	6	tr|O25229|O25229_HELPY Catalase-related peroxidase OS=Helicobacter pylori (strain ATCC 700392 / 26695) GN=C694_02495 PE=3 SV=1
27	O25046	162	45798	8	5	6	5	sp|O25046|ADDE_HELPY Adenosine deaminase OS=Helicobacter pylori (strain ATCC 700392 / 26695) GN=HP_0267 PE=1 SV=1
28	P56460	154	42678	9	6	7	4	sp|P56460|METK_HELPY S-adenosylmethionine synthase OS=Helicobacter pylori (strain ATCC 700392 / 26695) GN=metK PE=3 SV=1
29	O25280	144	37202	6	4	6	4	tr|O25280|O25280_HELPY Uncharacterized protein OS=Helicobacter pylori (strain ATCC 700392 / 26695) GN=C694_02865 PE=4 SV=1
30	P56112	142	34010	8	6	5	4	sp|P56112|Y175_HELPY Putative peptidyl-prolyl cis-trans isomerase HP_0175 OS=Helicobacter pylori (strain ATCC 700392 / 26695) GN=HP_0175 PE=3 SV=1
31	P43313	140	16923	4	3	2	1	sp|P43313|DPS_HELPY DNA protection during starvation protein OS=Helicobacter pylori (strain ATCC 700392 / 26695) GN=dps PE=1 SV=2
32	P56030	124	30309	10	5	6	4	sp|P56030|RL2_HELPY 50S ribosomal protein L2 OS=Helicobacter pylori (strain ATCC 700392 / 26695) GN=rplB PE=3 SV=1
33	P56069	121	41320	4	3	3	2	sp|P56069|METB_HELPY Cystathionine gamma-synthase OS=Helicobacter pylori (strain ATCC 700392 / 26695) GN=metB PE=1 SV=1
34	O25743	118	61113	7	5	7	5	tr|O25743|O25743_HELPY Gamma-glutamyltranspeptidase OS=Helicobacter pylori (strain ATCC 700392 / 26695) GN=C694_05770 PE=1 SV=1
35	P21762	115	22335	8	8	4	4	sp|P21762|TSAA_HELPY Probable peroxiredoxin OS=Helicobacter pylori (strain ATCC 700392 / 26695) GN=tsaA PE=1 SV=3
36	O25175	115	45107	7	4	7	4	tr|O25175|O25175_HELPY Type 1 capsular polysaccharide biosynthesis protein J (CapJ) OS=Helicobacter pylori (strain ATCC 700392 / 26695) GN=C694_02145 PE=1 SV=1
37	O24990	105	30020	4	3	3	2	sp|O24990|FABI_HELPY Enoyl-[acyl-carrier-protein] reductase [NADH] FabI OS=Helicobacter pylori (strain ATCC 700392 / 26695) GN=fabI PE=1 SV=1
38	O26005	103	28134	5	5	2	2	tr|O26005|O26005_HELPY Outer membrane protein (Omp31) OS=Helicobacter pylori (strain ATCC 700392 / 26695) GN=C694_07605 PE=4 SV=1
39	O24999	100	40173	5	4	5	4	sp|O24999|MRP_HELPY Protein mrp homolog OS=Helicobacter pylori (strain ATCC 700392 / 26695) GN=mrp PE=3 SV=2
40	O25304	100	37359	9	6	6	5	tr|O25304|O25304_HELPY Uncharacterized protein OS=Helicobacter pylori (strain ATCC 700392 / 26695) GN=C694_03000 PE=4 SV=1
41	O25739	99	35390	8	3	5	2	tr|O25739|O25739_HELPY Ferrodoxin oxidoreductase beta subunit OS=Helicobacter pylori (strain ATCC 700392 / 26695) GN=C694_05730 PE=4 SV=1
42	O25311	91	41596	5	4	5	4	tr|O25311|O25311_HELPY 2-oxoglutarate-acceptor oxidoreductase subunit OorA OS=Helicobacter pylori (strain ATCC 700392 / 26695) GN=oorA PE=4 SV=1
43	O25036	90	47526	6	6	3	3	tr|O25036|O25036_HELPY Outer membrane protein (Omp8) OS=Helicobacter pylori (strain ATCC 700392 / 26695) GN=HP_0254 PE=4 SV=1
44	O25009	88	36896	3	3	3	3	tr|O25009|O25009_HELPY Nitrogen fixation protein NifU OS=Helicobacter pylori (strain ATCC 700392 / 26695) GN=C694_01115 PE=3 SV=1
45	O24991	88	36737	6	2	4	2	sp|O24991|LPXD_HELPY UDP-3-O-acylglucosamine N-acyltransferase OS=Helicobacter pylori (strain ATCC 700392 / 26695) GN=lpxD PE=3 SV=1
46	O25893	85	38508	5	4	5	4	sp|O25893|MNMA_HELPY tRNA-specific 2-thiouridylase MnmA OS=Helicobacter pylori (strain ATCC 700392 / 26695) GN=mnmA PE=3 SV=2
47	O25370	75	43738	5	4	5	4	tr|O25370|O25370_HELPY Uncharacterized protein OS=Helicobacter pylori (strain ATCC 700392 / 26695) GN=HP_0656 PE=4 SV=1
48	O24993	74	36614	5	4	5	4	sp|O24993|PLSX_HELPY Phosphate acyltransferase OS=Helicobacter pylori (strain ATCC 700392 / 26695) GN=plsX PE=3 SV=2
49	O24937	73	45336	3	3	1	1	tr|O24937|O24937_HELPY Uncharacterized protein OS=Helicobacter pylori (strain ATCC 700392 / 26695) GN=C694_00585 PE=4 SV=1
50	O25612	66	29902	6	5	4	4	tr|O25612|O25612_HELPY Uncharacterized protein OS=Helicobacter pylori (strain ATCC 700392 / 26695) GN=C694_04935 PE=1 SV=1
51	O24864	61	36735	9	6	8	5	tr|O24864|O24864_HELPY Chemotaxis protein (CheV) OS=Helicobacter pylori (strain ATCC 700392 / 26695) GN=C694_00090 PE=4 SV=1
52	O25401	60	29996	3	3	3	3	tr|O25401|O25401_HELPY Uncharacterized protein OS=Helicobacter pylori (strain ATCC 700392 / 26695) GN=HP_0694 PE=4 SV=1
53	O25410	60	30138	4	3	2	1	tr|O25410|O25410_HELPY Outer membrane protein (Omp15) OS=Helicobacter pylori (strain ATCC 700392 / 26695) GN=C694_03635 PE=4 SV=1
54	O24886	58	35075	5	5	5	5	tr|O24886|O24886_HELPY GDP-L-fucose synthase OS=Helicobacter pylori (strain ATCC 700392 / 26695) GN=fcl PE=3 SV=1
55	O25348	57	42954	4	2	4	2	tr|O25348|O25348_HELPY Hydrogenase (NiFe) small subunit HydA OS=Helicobacter pylori (strain ATCC 700392 / 26695) GN=C694_03265 PE=4 SV=1
56	O25294	49	54969	2	1	2	1	sp|O25294|AMPA_HELPY Cytosol aminopeptidase OS=Helicobacter pylori (strain ATCC 700392 / 26695) GN=pepA PE=3 SV=1
57	P0A0R3	49	13325	4	3	3	2	sp|P0A0R3|CH10_HELPY 10 kDa chaperonin OS=Helicobacter pylori (strain ATCC 700392 / 26695) GN=groS PE=3 SV=1
58	O24858	48	40373	1	1	1	1	tr|O24858|O24858_HELPY Uncharacterized protein OS=Helicobacter pylori (strain ATCC 700392 / 26695) GN=C694_00060 PE=4 SV=1
59	O25571	48	57141	2	2	1	1	tr|O25571|O25571_HELPY Outer membrane protein (Omp21) OS=Helicobacter pylori (strain ATCC 700392 / 26695) GN=C694_04700 PE=4 SV=1
60	O24941	46	31985	5	4	2	2	tr|O24941|O24941_HELPY Outer membrane protein (Omp4) OS=Helicobacter pylori (strain ATCC 700392 / 26695) GN=C694_00630 PE=4 SV=1
61	O25801	46	38377	1	1	1	1	sp|O25801|DHAS_HELPY Aspartate-semialdehyde dehydrogenase OS=Helicobacter pylori (strain ATCC 700392 / 26695) GN=asd PE=3 SV=1
62	O25997	45	39115	3	2	3	2	tr|O25997|O25997_HELPY Cytochrome c551 peroxidase OS=Helicobacter pylori (strain ATCC 700392 / 26695) GN=C694_07565 PE=4 SV=1
63	O25011	45	41477	4	3	4	3	sp|O25011|MSRAB_HELPY Peptide methionine sulfoxide reductase MsrA/MsrB OS=Helicobacter pylori (strain ATCC 700392 / 26695) GN=msrAB PE=3 SV=1
64	O25738	39	45000	1	1	1	1	tr|O25738|O25738_HELPY Pyruvate ferredoxin oxidoreductase, alpha subunit OS=Helicobacter pylori (strain ATCC 700392 / 26695) GN=porA PE=4 SV=1
65	O25325	37	38486	3	3	2	2	sp|O25325|DCUP_HELPY Uroporphyrinogen decarboxylase OS=Helicobacter pylori (strain ATCC 700392 / 26695) GN=hemE PE=3 SV=2
66	O25050	37	20650	16	9	1	1	tr|O25050|O25050_HELPY Uncharacterized protein OS=Helicobacter pylori (strain ATCC 700392 / 26695) GN=C694_01375 PE=4 SV=1
67	O25904	35	44538	1	1	1	1	tr|O25904|O25904_HELPY Uncharacterized protein OS=Helicobacter pylori (strain ATCC 700392 / 26695) GN=C694_06960 PE=4 SV=1
68	O25368	31	41597	2	2	2	2	tr|O25368|O25368_HELPY Uncharacterized protein OS=Helicobacter pylori (strain ATCC 700392 / 26695) GN=C694_03380 PE=4 SV=1
69	P42383	30	58285	3	2	2	2	sp|P42383|CH60_HELPY 60 kDa chaperonin OS=Helicobacter pylori (strain ATCC 700392 / 26695) GN=groL PE=3 SV=2
70	O25584	26	30291	1	1	1	1	sp|O25584|SURE_HELPY 5'-nucleotidase SurE OS=Helicobacter pylori (strain ATCC 700392 / 26695) GN=surE PE=3 SV=1
71	O25342	24	39482	3	1	3	1	sp|O25342|ISPG_HELPY 4-hydroxy-3-methylbut-2-en-1-yl diphosphate synthase OS=Helicobacter pylori (strain ATCC 700392 / 26695) GN=ispG PE=3 SV=1
72	P56063	23	47729	1	1	1	1	sp|P56063|IDH_HELPY Isocitrate dehydrogenase [NADP] OS=Helicobacter pylori (strain ATCC 700392 / 26695) GN=icd PE=3 SV=1
73	O25791	23	69991	5	1	3	1	tr|O25791|O25791_HELPY Outer membrane protein (Omp27) OS=Helicobacter pylori (strain ATCC 700392 / 26695) GN=C694_06080 PE=4 SV=1
74	O25087	22	28661	1	1	1	1	tr|O25087|O25087_HELPY Heme iron utilization protein OS=Helicobacter pylori (strain ATCC 700392 / 26695) GN=C694_01610 PE=4 SV=1
75	O25273	20	41771	6	1	2	1	tr|O25273|O25273_HELPY Cag pathogenicity island protein (Cag19) OS=Helicobacter pylori (strain ATCC 700392 / 26695) GN=C694_02785 PE=4 SV=1
76	O25899	19	31566	1	1	1	1	sp|O25899|TONB_HELPY Protein TonB OS=Helicobacter pylori (strain ATCC 700392 / 26695) GN=tonB PE=3 SV=1
77	O25343	17	44518	1	1	1	1	sp|O25343|DAPD_HELPY 2,3,4,5-tetrahydropyridine-2,6-dicarboxylate N-succinyltransferase OS=Helicobacter pylori (strain ATCC 700392 / 26695) GN=dapD PE=3 SV=1
78	O25902	17	36227	2	1	2	1	tr|O25902|O25902_HELPY Glyceraldehyde-3-phosphate dehydrogenase OS=Helicobacter pylori (strain ATCC 700392 / 26695) GN=C694_06945 PE=3 SV=1
79	O25511	17	37615	1	1	1	1	sp|O25511|PSEB_HELPY UDP-N-acetylglucosamine 4,6-dehydratase (inverting) OS=Helicobacter pylori (strain ATCC 700392 / 26695) GN=pseB PE=1 SV=1
80	O24939	16	45464	2	1	2	1	tr|O24939|O24939_HELPY Uncharacterized protein OS=Helicobacter pylori (strain ATCC 700392 / 26695) GN=C694_00595 PE=4 SV=1

## Sheet: DRM_Complemented
Search title	Trypsin Digests
MS data file	C:\Program Files (x86)\Matrix Science\Mascot Daemon\mgf\441 2015 002 HPyorli DRMC\mascot_daemon_merge.mgf
Database	temp
Timestamp	3 Mar 2015 at 00:58:10 GMT
Type of search	MS/MS Ion Search
Enzyme	Trypsin
Fixed modifications	Carbamidomethyl (C)
Variable modifications	Oxidation (M)
Mass values	Monoisotopic
Protein mass	Unrestricted
Peptide mass tolerance	15 ppm
Fragment mass tolerance	20 mmu
Max missed cleavages	2
Instrument type	ESI-TRAP
Number of queries	15234
Significance threshold p<	0.05
Max. number of families	AUTO
Ions score or expect cut-off	0
Preferred taxonomy	All entries
Family	Accession	Score	Mass	Num. of matches	Num. of significant matches	Num. of sequences	Num. of significant sequences	Description
1	O26031	919	43290	38	31	10	10	tr|O26031|O26031_HELPY Outer membrane protein (Omp32) OS=Helicobacter pylori (strain ATCC 700392 / 26695) GN=C694_07775 PE=4 SV=1
2	P56003	909	43734	40	34	11	10	sp|P56003|EFTU_HELPY Elongation factor Tu OS=Helicobacter pylori (strain ATCC 700392 / 26695) GN=tuf PE=3 SV=1
3	P55975	719	39841	32	29	16	15	sp|P55975|EFTS_HELPY Elongation factor Ts OS=Helicobacter pylori (strain ATCC 700392 / 26695) GN=tsf PE=3 SV=1
4	P94851	707	36177	25	21	13	12	sp|P94851|AN36_HELPY 36 kDa antigen OS=Helicobacter pylori (strain ATCC 700392 / 26695) GN=HP_1488 PE=3 SV=2
5	O24985	603	30331	28	23	5	5	tr|O24985|O24985_HELPY Uncharacterized protein OS=Helicobacter pylori (strain ATCC 700392 / 26695) GN=C694_00920 PE=4 SV=1
6	HP0248	485	39981	21	19	12	11	gi|HP0248| SPFH-domain containing protein
7	O25681	419	40942	16	15	8	8	sp|O25681|AMPEP_HELPY Aminopeptidase HP_1037 OS=Helicobacter pylori (strain ATCC 700392 / 26695) GN=HP_1037 PE=1 SV=1
8	P56009	370	30839	16	15	8	7	sp|P56009|RS2_HELPY 30S ribosomal protein S2 OS=Helicobacter pylori (strain ATCC 700392 / 26695) GN=rpsB PE=3 SV=1
9	P56431	361	34030	14	13	9	9	sp|P56431|TRXB_HELPY Thioredoxin reductase OS=Helicobacter pylori (strain ATCC 700392 / 26695) GN=trxB PE=1 SV=1
10	O25779	349	36249	15	12	8	7	tr|O25779|O25779_HELPY Thioredoxin reductase OS=Helicobacter pylori (strain ATCC 700392 / 26695) GN=C694_06010 PE=4 SV=1
11	P42383	335	58285	32	25	12	10	sp|P42383|CH60_HELPY 60 kDa chaperonin OS=Helicobacter pylori (strain ATCC 700392 / 26695) GN=groL PE=3 SV=2
12	O25015	307	53144	10	10	5	5	tr|O25015|O25015_HELPY Outer membrane protein (Omp6) OS=Helicobacter pylori (strain ATCC 700392 / 26695) GN=C694_01155 PE=4 SV=1
13	P56154	293	44915	16	16	10	10	sp|P56154|PGK_HELPY Phosphoglycerate kinase OS=Helicobacter pylori (strain ATCC 700392 / 26695) GN=pgk PE=3 SV=1
14	O26083	292	37079	16	13	9	8	tr|O26083|O26083_HELPY Iron(III) ABC transporter periplasmic iron-binding protein (CeuE) OS=Helicobacter pylori (strain ATCC 700392 / 26695) GN=C694_08095 PE=4 SV=1
15	P56001	283	38589	13	11	10	8	sp|P56001|RPOA_HELPY DNA-directed RNA polymerase subunit alpha OS=Helicobacter pylori (strain ATCC 700392 / 26695) GN=rpoA PE=3 SV=1
16	O25948	277	41256	12	11	6	5	tr|O25948|O25948_HELPY Alanine dehydrogenase OS=Helicobacter pylori (strain ATCC 700392 / 26695) GN=C694_07225 PE=4 SV=1
17	P56030	236	30309	10	8	5	4	sp|P56030|RL2_HELPY 50S ribosomal protein L2 OS=Helicobacter pylori (strain ATCC 700392 / 26695) GN=rplB PE=3 SV=1
18	P14916	235	26580	10	8	4	4	sp|P14916|URE23_HELPY Urease subunit alpha OS=Helicobacter pylori (strain ATCC 700392 / 26695) GN=ureA PE=1 SV=2
19	O25229	230	35931	16	7	8	6	tr|O25229|O25229_HELPY Catalase-related peroxidase OS=Helicobacter pylori (strain ATCC 700392 / 26695) GN=C694_02495 PE=3 SV=1
20	O25293	175	40834	6	6	6	6	tr|O25293|O25293_HELPY Ribosome-binding ATPase YchF OS=Helicobacter pylori (strain ATCC 700392 / 26695) GN=ychF PE=3 SV=1
21	O24944	166	32862	12	10	5	4	tr|O24944|O24944_HELPY Uncharacterized protein OS=Helicobacter pylori (strain ATCC 700392 / 26695) GN=C694_00640 PE=4 SV=1
22	P43313	161	16923	8	5	4	1	sp|P43313|DPS_HELPY DNA protection during starvation protein OS=Helicobacter pylori (strain ATCC 700392 / 26695) GN=dps PE=1 SV=2
23	O25835	154	41894	5	4	5	4	sp|O25835|CARA_HELPY Carbamoyl-phosphate synthase small chain OS=Helicobacter pylori (strain ATCC 700392 / 26695) GN=carA PE=3 SV=1
24	O25401	154	29996	6	5	4	3	tr|O25401|O25401_HELPY Uncharacterized protein OS=Helicobacter pylori (strain ATCC 700392 / 26695) GN=HP_0694 PE=4 SV=1
25	O25732	152	39134	15	8	12	7	tr|O25732|O25732_HELPY Cinnamyl-alcohol dehydrogenase ELI3-2 (Cad) OS=Helicobacter pylori (strain ATCC 700392 / 26695) GN=C694_05695 PE=4 SV=1
26	P56460	145	42678	6	5	5	4	sp|P56460|METK_HELPY S-adenosylmethionine synthase OS=Helicobacter pylori (strain ATCC 700392 / 26695) GN=metK PE=3 SV=1
27	O25154	133	35665	4	4	4	4	tr|O25154|O25154_HELPY Chemotaxis protein (CheV) OS=Helicobacter pylori (strain ATCC 700392 / 26695) GN=C694_01995 PE=4 SV=1
28	P56109	133	33865	11	5	8	4	sp|P56109|ALF_HELPY Fructose-bisphosphate aldolase OS=Helicobacter pylori (strain ATCC 700392 / 26695) GN=fba PE=1 SV=1
29	O25304	132	37359	9	7	6	6	tr|O25304|O25304_HELPY Uncharacterized protein OS=Helicobacter pylori (strain ATCC 700392 / 26695) GN=C694_03000 PE=4 SV=1
30	O25036	131	47526	9	8	5	4	tr|O25036|O25036_HELPY Outer membrane protein (Omp8) OS=Helicobacter pylori (strain ATCC 700392 / 26695) GN=HP_0254 PE=4 SV=1
31	O25046	123	45798	6	4	5	4	sp|O25046|ADDE_HELPY Adenosine deaminase OS=Helicobacter pylori (strain ATCC 700392 / 26695) GN=HP_0267 PE=1 SV=1
32	O25087	119	28661	3	3	1	1	tr|O25087|O25087_HELPY Heme iron utilization protein OS=Helicobacter pylori (strain ATCC 700392 / 26695) GN=C694_01610 PE=4 SV=1
33	O24990	115	30020	6	5	3	3	sp|O24990|FABI_HELPY Enoyl-[acyl-carrier-protein] reductase [NADH] FabI OS=Helicobacter pylori (strain ATCC 700392 / 26695) GN=fabI PE=1 SV=1
34	P21762	108	22335	7	7	4	4	sp|P21762|TSAA_HELPY Probable peroxiredoxin OS=Helicobacter pylori (strain ATCC 700392 / 26695) GN=tsaA PE=1 SV=3
35	P42445	106	37777	5	4	5	4	sp|P42445|RECA_HELPY Protein RecA OS=Helicobacter pylori (strain ATCC 700392 / 26695) GN=recA PE=1 SV=2
36	O25738	104	45000	3	2	2	1	tr|O25738|O25738_HELPY Pyruvate ferredoxin oxidoreductase, alpha subunit OS=Helicobacter pylori (strain ATCC 700392 / 26695) GN=porA PE=4 SV=1
37	P56112	92	34010	7	4	4	2	sp|P56112|Y175_HELPY Putative peptidyl-prolyl cis-trans isomerase HP_0175 OS=Helicobacter pylori (strain ATCC 700392 / 26695) GN=HP_0175 PE=3 SV=1
38	O25008	87	42662	5	4	5	4	sp|O25008|ISCS_HELPY Cysteine desulfurase IscS OS=Helicobacter pylori (strain ATCC 700392 / 26695) GN=iscS PE=1 SV=1
39	O26005	84	28134	3	3	1	1	tr|O26005|O26005_HELPY Outer membrane protein (Omp31) OS=Helicobacter pylori (strain ATCC 700392 / 26695) GN=C694_07605 PE=4 SV=1
40	O25370	83	43738	5	4	5	4	tr|O25370|O25370_HELPY Uncharacterized protein OS=Helicobacter pylori (strain ATCC 700392 / 26695) GN=HP_0656 PE=4 SV=1
41	P56082	80	34221	4	3	4	3	sp|P56082|ATPG_HELPY ATP synthase gamma chain OS=Helicobacter pylori (strain ATCC 700392 / 26695) GN=atpG PE=3 SV=1
42	O25893	72	38508	6	3	6	3	sp|O25893|MNMA_HELPY tRNA-specific 2-thiouridylase MnmA OS=Helicobacter pylori (strain ATCC 700392 / 26695) GN=mnmA PE=3 SV=2
43	O25311	70	41596	7	4	4	4	tr|O25311|O25311_HELPY 2-oxoglutarate-acceptor oxidoreductase subunit OorA OS=Helicobacter pylori (strain ATCC 700392 / 26695) GN=oorA PE=4 SV=1
44	P56063	68	47729	9	7	5	3	sp|P56063|IDH_HELPY Isocitrate dehydrogenase [NADP] OS=Helicobacter pylori (strain ATCC 700392 / 26695) GN=icd PE=3 SV=1
45	P56069	67	41320	2	2	2	2	sp|P56069|METB_HELPY Cystathionine gamma-synthase OS=Helicobacter pylori (strain ATCC 700392 / 26695) GN=metB PE=1 SV=1
46	P56060	63	30498	2	2	1	1	sp|P56060|KDSA_HELPY 2-dehydro-3-deoxyphosphooctonate aldolase OS=Helicobacter pylori (strain ATCC 700392 / 26695) GN=kdsA PE=3 SV=1
47	O25294	63	54969	2	2	2	2	sp|O25294|AMPA_HELPY Cytosol aminopeptidase OS=Helicobacter pylori (strain ATCC 700392 / 26695) GN=pepA PE=3 SV=1
48	O25791	58	69991	6	3	5	2	tr|O25791|O25791_HELPY Outer membrane protein (Omp27) OS=Helicobacter pylori (strain ATCC 700392 / 26695) GN=C694_06080 PE=4 SV=1
49	O24886	55	35075	5	4	5	4	tr|O24886|O24886_HELPY GDP-L-fucose synthase OS=Helicobacter pylori (strain ATCC 700392 / 26695) GN=fcl PE=3 SV=1
50	P69996	45	61816	3	2	2	1	sp|P69996|URE1_HELPY Urease subunit beta OS=Helicobacter pylori (strain ATCC 700392 / 26695) GN=ureB PE=1 SV=1
51	O24991	43	36737	10	2	4	2	sp|O24991|LPXD_HELPY UDP-3-O-acylglucosamine N-acyltransferase OS=Helicobacter pylori (strain ATCC 700392 / 26695) GN=lpxD PE=3 SV=1
52	O25743	43	61113	3	3	3	3	tr|O25743|O25743_HELPY Gamma-glutamyltranspeptidase OS=Helicobacter pylori (strain ATCC 700392 / 26695) GN=C694_05770 PE=1 SV=1
53	O24864	42	36735	3	2	2	2	tr|O24864|O24864_HELPY Chemotaxis protein (CheV) OS=Helicobacter pylori (strain ATCC 700392 / 26695) GN=C694_00090 PE=4 SV=1
54	O24937	42	45336	2	1	1	1	tr|O24937|O24937_HELPY Uncharacterized protein OS=Helicobacter pylori (strain ATCC 700392 / 26695) GN=C694_00585 PE=4 SV=1
55	O25280	37	37202	2	1	2	1	tr|O25280|O25280_HELPY Uncharacterized protein OS=Helicobacter pylori (strain ATCC 700392 / 26695) GN=C694_02865 PE=4 SV=1
56	O24999	36	40173	2	1	2	1	sp|O24999|MRP_HELPY Protein mrp homolog OS=Helicobacter pylori (strain ATCC 700392 / 26695) GN=mrp PE=3 SV=2
57	O25410	36	30138	2	2	1	1	tr|O25410|O25410_HELPY Outer membrane protein (Omp15) OS=Helicobacter pylori (strain ATCC 700392 / 26695) GN=C694_03635 PE=4 SV=1
58	O25739	33	35390	3	2	2	1	tr|O25739|O25739_HELPY Ferrodoxin oxidoreductase beta subunit OS=Helicobacter pylori (strain ATCC 700392 / 26695) GN=C694_05730 PE=4 SV=1
59	O25904	33	44538	1	1	1	1	tr|O25904|O25904_HELPY Uncharacterized protein OS=Helicobacter pylori (strain ATCC 700392 / 26695) GN=C694_06960 PE=4 SV=1
60	O25325	33	38486	2	1	1	1	sp|O25325|DCUP_HELPY Uroporphyrinogen decarboxylase OS=Helicobacter pylori (strain ATCC 700392 / 26695) GN=hemE PE=3 SV=2
61	O24941	32	31985	5	4	2	2	tr|O24941|O24941_HELPY Outer membrane protein (Omp4) OS=Helicobacter pylori (strain ATCC 700392 / 26695) GN=C694_00630 PE=4 SV=1
62	O25925	31	37488	1	1	1	1	tr|O25925|O25925_HELPY Rod shape-determining protein (MreB) OS=Helicobacter pylori (strain ATCC 700392 / 26695) GN=HP_1373 PE=4 SV=1
63	O25050	30	20650	14	9	1	1	tr|O25050|O25050_HELPY Uncharacterized protein OS=Helicobacter pylori (strain ATCC 700392 / 26695) GN=C694_01375 PE=4 SV=1
64	O25899	29	31566	1	1	1	1	sp|O25899|TONB_HELPY Protein TonB OS=Helicobacter pylori (strain ATCC 700392 / 26695) GN=tonB PE=3 SV=1
65	O25348	24	42954	3	1	3	1	tr|O25348|O25348_HELPY Hydrogenase (NiFe) small subunit HydA OS=Helicobacter pylori (strain ATCC 700392 / 26695) GN=C694_03265 PE=4 SV=1
66	O25254	24	50160	4	1	1	1	sp|O25254|HSLU_HELPY ATP-dependent protease ATPase subunit HslU OS=Helicobacter pylori (strain ATCC 700392 / 26695) GN=hslU PE=3 SV=1
67	O25584	23	30291	1	1	1	1	sp|O25584|SURE_HELPY 5'-nucleotidase SurE OS=Helicobacter pylori (strain ATCC 700392 / 26695) GN=surE PE=3 SV=1
68	O26107	23	28628	2	1	1	1	sp|O26107|Y1588_HELPY UPF0174 protein HP_1588 OS=Helicobacter pylori (strain ATCC 700392 / 26695) GN=HP_1588 PE=3 SV=1
69	P0A0R3	22	13325	6	3	4	2	sp|P0A0R3|CH10_HELPY 10 kDa chaperonin OS=Helicobacter pylori (strain ATCC 700392 / 26695) GN=groS PE=3 SV=1
70	O25571	21	57141	3	1	1	1	tr|O25571|O25571_HELPY Outer membrane protein (Omp21) OS=Helicobacter pylori (strain ATCC 700392 / 26695) GN=C694_04700 PE=4 SV=1
71	O24993	20	36614	1	1	1	1	sp|O24993|PLSX_HELPY Phosphate acyltransferase OS=Helicobacter pylori (strain ATCC 700392 / 26695) GN=plsX PE=3 SV=2
72	O25342	20	39482	3	1	3	1	sp|O25342|ISPG_HELPY 4-hydroxy-3-methylbut-2-en-1-yl diphosphate synthase OS=Helicobacter pylori (strain ATCC 700392 / 26695) GN=ispG PE=3 SV=1
73	O25658	19	28547	1	1	1	1	tr|O25658|O25658_HELPY 7-alpha-hydroxysteroid dehydrogenase OS=Helicobacter pylori (strain ATCC 700392 / 26695) GN=C694_05250 PE=4 SV=1
74	O25118	17	63439	1	1	1	1	tr|O25118|O25118_HELPY Flagellar M-ring protein OS=Helicobacter pylori (strain ATCC 700392 / 26695) GN=HP_0351 PE=3 SV=1
75	O25887	17	115376	3	2	2	1	tr|O25887|O25887_HELPY Cation efflux system protein (CzcA) OS=Helicobacter pylori (strain ATCC 700392 / 26695) GN=HP_1329 PE=4 SV=1
76	P56195	16	46493	5	1	2	1	sp|P56195|DEOB_HELPY Phosphopentomutase OS=Helicobacter pylori (strain ATCC 700392 / 26695) GN=deoB PE=3 SV=1

## Sheet: DSM_WT
Search title	Trypsin Digests
MS data file	C:\Program Files (x86)\Matrix Science\Mascot Daemon\mgf\437 2015 002 HPyorli DSM\mascot_daemon_merge.mgf
Database	temp
Timestamp	3 Mar 2015 at 00:58:21 GMT
Type of search	MS/MS Ion Search
Enzyme	Trypsin
Fixed modifications	Carbamidomethyl (C)
Variable modifications	Oxidation (M)
Mass values	Monoisotopic
Protein mass	Unrestricted
Peptide mass tolerance	15 ppm
Fragment mass tolerance	20 mmu
Max missed cleavages	2
Instrument type	ESI-TRAP
Number of queries	17234
Significance threshold p<	0.05
Max. number of families	AUTO
Ions score or expect cut-off	0
Preferred taxonomy	All entries
Family	Accession	Score	Mass	Num. of matches	Num. of significant matches	Num. of sequences	Num. of significant sequences	Description
1	P55975	306	39841	11	10	11	10	sp|P55975|EFTS_HELPY Elongation factor Ts OS=Helicobacter pylori (strain ATCC 700392 / 26695) GN=tsf PE=3 SV=1
2	O24985	151	30331	10	6	5	3	tr|O24985|O24985_HELPY Uncharacterized protein OS=Helicobacter pylori (strain ATCC 700392 / 26695) GN=C694_00920 PE=4 SV=1
3	P56003	115	43734	6	4	5	3	sp|P56003|EFTU_HELPY Elongation factor Tu OS=Helicobacter pylori (strain ATCC 700392 / 26695) GN=tuf PE=3 SV=1
4	O25681	114	40942	13	8	7	6	sp|O25681|AMPEP_HELPY Aminopeptidase HP_1037 OS=Helicobacter pylori (strain ATCC 700392 / 26695) GN=HP_1037 PE=1 SV=1
5	O24944	106	32862	5	5	4	4	tr|O24944|O24944_HELPY Uncharacterized protein OS=Helicobacter pylori (strain ATCC 700392 / 26695) GN=C694_00640 PE=4 SV=1
6	P94851	96	36177	7	5	7	5	sp|P94851|AN36_HELPY 36 kDa antigen OS=Helicobacter pylori (strain ATCC 700392 / 26695) GN=HP_1488 PE=3 SV=2
7	O26031	94	43290	5	4	3	3	tr|O26031|O26031_HELPY Outer membrane protein (Omp32) OS=Helicobacter pylori (strain ATCC 700392 / 26695) GN=C694_07775 PE=4 SV=1
8	O25834	83	22250	3	3	1	1	tr|O25834|O25834_HELPY Uncharacterized protein OS=Helicobacter pylori (strain ATCC 700392 / 26695) GN=C694_06380 PE=4 SV=1
9	P43313	74	16923	3	3	1	1	sp|P43313|DPS_HELPY DNA protection during starvation protein OS=Helicobacter pylori (strain ATCC 700392 / 26695) GN=dps PE=1 SV=2
10	O25732	59	39134	9	5	7	5	tr|O25732|O25732_HELPY Cinnamyl-alcohol dehydrogenase ELI3-2 (Cad) OS=Helicobacter pylori (strain ATCC 700392 / 26695) GN=C694_05695 PE=4 SV=1
11	O25015	58	53144	2	2	2	2	tr|O25015|O25015_HELPY Outer membrane protein (Omp6) OS=Helicobacter pylori (strain ATCC 700392 / 26695) GN=C694_01155 PE=4 SV=1
12	P56001	53	38589	1	1	1	1	sp|P56001|RPOA_HELPY DNA-directed RNA polymerase subunit alpha OS=Helicobacter pylori (strain ATCC 700392 / 26695) GN=rpoA PE=3 SV=1
13	O25779	52	36249	4	3	4	3	tr|O25779|O25779_HELPY Thioredoxin reductase OS=Helicobacter pylori (strain ATCC 700392 / 26695) GN=C694_06010 PE=4 SV=1
14	O26083	39	37079	7	1	4	1	tr|O26083|O26083_HELPY Iron(III) ABC transporter periplasmic iron-binding protein (CeuE) OS=Helicobacter pylori (strain ATCC 700392 / 26695) GN=C694_08095 PE=4 SV=1
15	P56112	33	34010	2	1	2	1	sp|P56112|Y175_HELPY Putative peptidyl-prolyl cis-trans isomerase HP_0175 OS=Helicobacter pylori (strain ATCC 700392 / 26695) GN=HP_0175 PE=3 SV=1
16	O25050	32	20650	13	9	1	1	tr|O25050|O25050_HELPY Uncharacterized protein OS=Helicobacter pylori (strain ATCC 700392 / 26695) GN=C694_01375 PE=4 SV=1
17	O25011	29	41477	2	1	2	1	sp|O25011|MSRAB_HELPY Peptide methionine sulfoxide reductase MsrA/MsrB OS=Helicobacter pylori (strain ATCC 700392 / 26695) GN=msrAB PE=3 SV=1
18	O25229	28	35931	2	2	1	1	tr|O25229|O25229_HELPY Catalase-related peroxidase OS=Helicobacter pylori (strain ATCC 700392 / 26695) GN=C694_02495 PE=3 SV=1
19	P42445	26	37777	1	1	1	1	sp|P42445|RECA_HELPY Protein RecA OS=Helicobacter pylori (strain ATCC 700392 / 26695) GN=recA PE=1 SV=2
20	O25149	14	71172	5	1	1	1	sp|O25149|PRIA_HELPY Primosomal protein N' OS=Helicobacter pylori (strain ATCC 700392 / 26695) GN=priA PE=3 SV=1

## Sheet: DSM_Mutant
Search title	Trypsin Digests
MS data file	C:\Program Files (x86)\Matrix Science\Mascot Daemon\mgf\439 2015 002 HPyorli DSMd\mascot_daemon_merge.mgf
Database	temp
Timestamp	3 Mar 2015 at 00:58:15 GMT
Type of search	MS/MS Ion Search
Enzyme	Trypsin
Fixed modifications	Carbamidomethyl (C)
Variable modifications	Oxidation (M)
Mass values	Monoisotopic
Protein mass	Unrestricted
Peptide mass tolerance	15 ppm
Fragment mass tolerance	20 mmu
Max missed cleavages	2
Instrument type	ESI-TRAP
Number of queries	16054
Significance threshold p<	0.05
Max. number of families	AUTO
Ions score or expect cut-off	0
Preferred taxonomy	All entries
Family	Accession	Score	Mass	Num. of matches	Num. of significant matches	Num. of sequences	Num. of significant sequences	Description
1	P56030	239	30309	13	10	7	5	sp|P56030|RL2_HELPY 50S ribosomal protein L2 OS=Helicobacter pylori (strain ATCC 700392 / 26695) GN=rplB PE=3 SV=1
2	O24985	90	30331	2	2	1	1	tr|O24985|O24985_HELPY Uncharacterized protein OS=Helicobacter pylori (strain ATCC 700392 / 26695) GN=C694_00920 PE=4 SV=1
3	O25899	60	31566	5	4	2	2	sp|O25899|TONB_HELPY Protein TonB OS=Helicobacter pylori (strain ATCC 700392 / 26695) GN=tonB PE=3 SV=1
4	P43313	43	16923	2	2	1	1	sp|P43313|DPS_HELPY DNA protection during starvation protein OS=Helicobacter pylori (strain ATCC 700392 / 26695) GN=dps PE=1 SV=2
5	O25834	41	22250	1	1	1	1	tr|O25834|O25834_HELPY Uncharacterized protein OS=Helicobacter pylori (strain ATCC 700392 / 26695) GN=C694_06380 PE=4 SV=1
6	P56003	32	43734	1	1	1	1	sp|P56003|EFTU_HELPY Elongation factor Tu OS=Helicobacter pylori (strain ATCC 700392 / 26695) GN=tuf PE=3 SV=1
7	O25050	31	20650	12	9	1	1	tr|O25050|O25050_HELPY Uncharacterized protein OS=Helicobacter pylori (strain ATCC 700392 / 26695) GN=C694_01375 PE=4 SV=1
8	O24944	23	32862	2	1	2	1	tr|O24944|O24944_HELPY Uncharacterized protein OS=Helicobacter pylori (strain ATCC 700392 / 26695) GN=C694_00640 PE=4 SV=1

## Sheet: DSM_Complemented
Supplementary Table 3. Complete list of proteins with molecular weights in the 40 kDa range in DRM and DSM fractions from H. pylori 251 wild-type, ΔFLOT and ΔFLOT (FLOT+) bacteria, as identified by LC-MS/MS using the QExactive mass spectrometer.
Search title	Trypsin Digests
MS data file	C:\Program Files (x86)\Matrix Science\Mascot Daemon\mgf\443 2015 002 HPyorli DSMC\mascot_daemon_merge.mgf
Database	temp
Timestamp	3 Mar 2015 at 01:09:20 GMT
Type of search	MS/MS Ion Search
Enzyme	Trypsin
Fixed modifications	Carbamidomethyl (C)
Variable modifications	Oxidation (M)
Mass values	Monoisotopic
Protein mass	Unrestricted
Peptide mass tolerance	15 ppm
Fragment mass tolerance	20 mmu
Max missed cleavages	2
Instrument type	ESI-TRAP
Number of queries	16622
Significance threshold p<	0.05
Max. number of families	AUTO
Ions score or expect cut-off	0
Preferred taxonomy	All entries
Family	Accession	Score	Mass	Num. of matches	Num. of significant matches	Num. of sequences	Num. of significant sequences	Description
1	O25050	31	20650	14	8	1	1	tr|O25050|O25050_HELPY Uncharacterized protein OS=Helicobacter pylori (strain ATCC 700392 / 26695) GN=C694_01375 PE=4 SV=1
2	P21762	27	22335	2	1	2	1	sp|P21762|TSAA_HELPY Probable peroxiredoxin OS=Helicobacter pylori (strain ATCC 700392 / 26695) GN=tsaA PE=1 SV=3
3	O24985	24	30331	1	1	1	1	tr|O24985|O24985_HELPY Uncharacterized protein OS=Helicobacter pylori (strain ATCC 700392 / 26695) GN=C694_00920 PE=4 SV=1
4	P43313	22	16923	3	1	2	1	sp|P43313|DPS_HELPY DNA protection during starvation protein OS=Helicobacter pylori (strain ATCC 700392 / 26695) GN=dps PE=1 SV=2
5	O25658	19	28547	1	1	1	1	tr|O25658|O25658_HELPY 7-alpha-hydroxysteroid dehydrogenase OS=Helicobacter pylori (strain ATCC 700392 / 26695) GN=C694_05250 PE=4 SV=1
6	P56031	15	21292	3	1	1	1	sp|P56031|RL3_HELPY 50S ribosomal protein L3 OS=Helicobacter pylori (strain ATCC 700392 / 26695) GN=rplC PE=3 SV=1
